# Supplementary material for: Personalized Nutrition in the Pediatric ICU: Steering the Shift from Acute Stress to Metabolic Recovery and Rehabilitation
Source: Nutrients. 2024 Oct 17;16(20):3523. doi: 10.3390/nu16203523 (PMC11509937; doi:10.3390/nu16203523)
Supplement: Supplementary file 1 [file nutrients-16-03523-s001.zip]

Archive with 1 entries (1 files):
- nutrients-3197745-supplementary.pdf
